# Supplementary material for: Effect of fence tray matching care on excess adhesive and bracket placement accuracy for orthodontic bonding: an in vitro study
Source: BMC Oral Health. 2024 May 12;24:555. doi: 10.1186/s12903-024-04348-w (PMC11089685; doi:10.1186/s12903-024-04348-w)
Supplement: Supplementary file 1 — Supplementary Material 1 [file 12903_2024_4348_MOESM1_ESM.xlsx]

## Sheet: Excess adhesive data
Supplementray file 1-Title-Excess adhesive data
fence tray matching care(table 1)	Excess adhesive for the fence tray matching care	half-wrapped trays(table 2)	Excess adhesive for the half-wrapped trays	Comparison between two groups(table3)	Excess adhesive between two groups
1	5.032	1	8.441	1	5.032
1	2.343	1	9.163	1	2.343
1	6.362	1	7.87	1	6.362
1	4.371	2	8.128	1	4.371
2	4.022	2	3.589	1	4.022
2	6.883	3	4.69	1	6.883
3	6.457	3	12.097	1	6.457
3	5.65	3	10.824	1	5.65
3	8.053	3	2.387	1	8.053
3	6.257	1	9.351	1	6.257
1	5.865	1	10.209	1	5.865
1	2.335	1	8.651	1	2.335
1	6.776	2	11.467	1	6.776
1	0.808	2	8.017	1	0.808
2	5.923	3	11.383	1	5.923
2	4.161	3	12.857	1	4.161
3	7.031	3	12.611	1	7.031
3	2.863	1	7.496	1	2.863
3	4.919	1	6.095	1	4.919
3	4.242	1	5.688	1	4.242
1	8.196	1	5.747	1	8.196
1	6.333	2	8.357	1	6.333
1	5.885	2	6.389	1	5.885
1	4.217	3	13.74	1	4.217
2	10.085	3	7.252	1	10.085
3	6.794	3	3.744	1	6.794
3	6.105	1	8.701	1	6.105
3	4.247	1	8.523	1	4.247
1	8.553	1	9.581	1	8.553
1	8.24	2	9.586	1	8.24
1	4.902	2	9.182	1	4.902
1	7.066	3	10.239	1	7.066
2	2.54	3	9.574	1	2.54
2	9.441	3	10.682	1	9.441
3	8.935	3	9.635	1	8.935
3	9.79	1	11.83	1	9.79
3	3.498	1	9.71	1	3.498
1	3.183	1	5.758	1	3.183
1	3.499	2	14.51	1	3.499
1	4.243	2	5.359	1	4.243
1	4.19	3	11.151	1	4.19
2	5.736	3	12.258	1	5.736
2	3.361	3	10.819	1	3.361
3	4.651	3	5.16	1	4.651
3	5.4	1	10.673	1	5.4
3	10.374	1	9.428	1	10.374
3	7.527	1	11.748	1	7.527
1	8.658	1	12.442	1	8.658
1	7.587	2	8.369	1	7.587
1	1.478	2	7.945	1	1.478
2	4.386	3	12.589	1	4.386
2	10.514	3	12.492	1	10.514
3	10.58	3	10.273	1	10.58
3	10.138	3	8.501	1	10.138
3	7.469	1	10.863	1	7.469
1	3.646	1	6.479	1	3.646
1	5.792	1	8.744	1	5.792
1	7.824	2	9.246	1	7.824
1	4.317	2	10.427	1	4.317
2	8.684	3	8.661	1	8.684
2	6.625	3	11.265	1	6.625
3	3.519	3	9.872	1	3.519
3	2.895	3	12.438	1	2.895
3	10.467	1	7.886	1	10.467
3	6.211	1	6.745	1	6.211
1	7.563	1	10.984	1	7.563
1	5.492	1	8.562	1	5.492
1	8.959	2	12.787	1	8.959
1	3.273	2	11.558	1	3.273
2	4.671	3	10.237	1	4.671
2	4.25	3	9.826	1	4.25
3	6.384	3	7.938	1	6.384
3	8.262	3	10.586	1	8.262
3	5.637	1	7.683	1	5.637
3	9.288	1	10.392	1	9.288
1	5.384	1	9.759	1	5.384
1	4.732	1	8.364	1	4.732
1	4.681	2	8.791	1	4.681
1	6.537	2	11.825	1	6.537
2	3.943	3	12.686	1	3.943
2	5.826	3	10.847	1	5.826
3	9.334	3	11.58	1	9.334
3	8.275	3	9.947	1	8.275
3	10.196	1	6.347	1	10.196
3	9.829	1	8.496	1	9.829
1	6.238	1	10.682	1	6.238
1	5.722	2	9.564	1	5.722
1	4.917	2	12.639	1	4.917
2	7.843	3	9.8	1	7.843
2	4.652	3	11.752	1	4.652
3	8.774	3	9.788	1	8.774
3	9.175	3	12.645	1	9.175
3	6.481	4	8.441	1	6.481
3	10.649	4	9.163	1	10.649
4	5.032	4	7.87	2	8.441
4	2.343	4	8.128	2	9.163
4	6.362	4	3.589	2	7.87
4	4.371	4	4.69	2	8.128
4	4.022	4	12.097	2	3.589
4	6.883	4	10.824	2	4.69
4	6.457	4	2.387	2	12.097
4	5.65	4	9.351	2	10.824
4	8.053	4	10.209	2	2.387
4	6.257	4	8.651	2	9.351
4	5.865	4	11.467	2	10.209
4	2.335	4	8.017	2	8.651
4	6.776	4	11.383	2	11.467
4	0.808	4	12.857	2	8.017
4	5.923	4	12.611	2	11.383
4	4.161	4	7.496	2	12.857
4	7.031	4	6.095	2	12.611
4	2.863	4	5.688	2	7.496
4	4.919	4	5.747	2	6.095
4	4.242	4	8.357	2	5.688
4	8.196	4	6.389	2	5.747
4	6.333	4	13.74	2	8.357
4	5.885	4	7.252	2	6.389
4	4.217	4	3.744	2	13.74
4	10.085	4	8.701	2	7.252
4	6.794	4	8.523	2	3.744
4	6.105	4	9.581	2	8.701
4	4.247	4	9.586	2	8.523
4	8.553	4	9.182	2	9.581
4	8.24	4	10.239	2	9.586
4	4.902	4	9.574	2	9.182
4	7.066	4	10.682	2	10.239
4	2.54	4	9.635	2	9.574
4	9.441	4	11.83	2	10.682
4	8.935	4	9.71	2	9.635
4	9.79	4	5.758	2	11.83
4	3.498	4	14.51	2	9.71
4	3.183	4	5.359	2	5.758
4	3.499	4	11.151	2	14.51
4	4.243	4	12.258	2	5.359
4	4.19	4	10.819	2	11.151
4	5.736	4	5.16	2	12.258
4	3.361	4	10.673	2	10.819
4	4.651	4	9.428	2	5.16
4	5.4	4	11.748	2	10.673
4	10.374	4	12.442	2	9.428
4	7.527	4	8.369	2	11.748
4	8.658	4	7.945	2	12.442
4	7.587	4	12.589	2	8.369
4	1.478	4	12.492	2	7.945
4	4.386	4	10.273	2	12.589
4	10.514	4	8.501	2	12.492
4	10.58	4	10.863	2	10.273
4	10.138	4	6.479	2	8.501
4	7.469	4	8.744	2	10.863
4	3.646	4	9.246	2	6.479
4	5.792	4	10.427	2	8.744
4	7.824	4	8.661	2	9.246
4	4.317	4	11.265	2	10.427
4	8.684	4	9.872	2	8.661
4	6.625	4	12.438	2	11.265
4	3.519	4	7.886	2	9.872
4	2.895	4	6.745	2	12.438
4	10.467	4	10.984	2	7.886
4	6.211	4	8.562	2	6.745
4	7.563	4	12.787	2	10.984
4	5.492	4	11.558	2	8.562
4	8.959	4	10.237	2	12.787
4	3.273	4	9.826	2	11.558
4	4.671	4	7.938	2	10.237
4	4.25	4	10.586	2	9.826
4	6.384	4	7.683	2	7.938
4	8.262	4	10.392	2	10.586
4	5.637	4	9.759	2	7.683
4	9.288	4	8.364	2	10.392
4	5.384	4	8.791	2	9.759
4	4.732	4	11.825	2	8.364
4	4.681	4	12.686	2	8.791
4	6.537	4	10.847	2	11.825
4	3.943	4	11.58	2	12.686
4	5.826	4	9.947	2	10.847
4	9.334	4	6.347	2	11.58
4	8.275	4	8.496	2	9.947
4	10.196	4	10.682	2	6.347
4	9.829	4	9.564	2	8.496
4	6.238	4	12.639	2	10.682
4	5.722	4	9.8	2	9.564
4	4.917	4	11.752	2	12.639
4	7.843	4	9.788	2	9.8
4	4.652	4	12.645	2	11.752
4	8.774			2	9.788
4	9.175			2	12.645
4	6.481
4	10.649
