# Supplementary material for: Effect of fence tray matching care on excess adhesive and bracket placement accuracy for orthodontic bonding: an in vitro study
Source: BMC Oral Health. 2024 May 12;24:555. doi: 10.1186/s12903-024-04348-w (PMC11089685; doi:10.1186/s12903-024-04348-w)
Supplement: Supplementary file 2 — Supplementary Material 2 [file 12903_2024_4348_MOESM2_ESM.xlsx]

## Sheet: Linear and angular data
Supplementray file 2-Title-Linear and angular data
fence tray matching care(table 1)	Vertical1	Horizontal1	Transversal1	Tip1	Rotation1	Torque1	half-wrapped trays（table 2)	Vertical2	Horizontal2	Transversal2	Tip2	Rotation2	Torque2	Comparison between two groups(table3)	Vertical3	Horizontal3	Transversal3	Tip3	Rotation3	Torque3
1	0.047	0.087	0.098	0.746	0.905	0.821	1	0.142	0.09	0.047	0.973	0.861	0.721	1	0.325	0.087	0.098	0.739	0.905	0.846
1	0.058	0.157	0.149	0.752	0.813	0.815	1	0.124	0.075	0.067	0.824	0.848	0.851	1	0.142	0.157	0.149	0.632	0.813	0.824
1	0.054	0.072	0.12	0.801	0.801	0.819	1	0.132	0.06	0.039	0.901	0.856	0.998	1	0.132	0.072	0.12	0.688	0.801	0.765
1	0.113	0.119	0.085	0.764	0.862	0.918	2	0.116	0.073	0.087	0.714	0.736	1.235	1	0.156	0.119	0.085	0.618	0.862	1.002
2	0.096	0.108	0.077	0.714	0.814	0.798	2	0.128	0.076	0.099	0.818	0.829	0.705	1	0.154	0.108	0.077	0.601	0.814	0.798
2	0.084	0.086	0.079	0.818	0.669	0.827	3	0.107	0.081	0.09	0.514	0.795	1.446	1	0.155	0.086	0.079	0.66	0.669	0.827
3	0.142	0.051	0.087	0.824	0.899	0.846	3	0.102	0.098	0.044	0.418	0.724	1.325	1	0.149	0.051	0.087	0.709	0.899	0.821
3	0.112	0.178	0.051	0.718	0.81	0.824	3	0.103	0.082	0.091	0.461	0.809	0.937	1	0.187	0.178	0.051	0.685	0.81	0.815
3	0.126	0.093	0.064	0.669	0.756	0.765	3	0.086	0.073	0.054	0.45	0.655	0.922	1	0.143	0.093	0.064	0.641	0.756	0.819
3	0.108	0.092	0.085	0.75	0.813	1.002	1	0.203	0.121	0.08	1.251	0.852	1.235	1	0.148	0.092	0.085	0.754	0.813	0.918
1	0.102	0.121	0.076	0.748	0.821	0.824	1	0.205	0.131	0.149	0.991	0.705	0.905	1	0.142	0.121	0.076	1.018	0.821	0.864
1	0.116	0.16	0.094	0.819	0.802	0.864	1	0.127	0.11	0.071	0.747	0.798	0.575	1	0.155	0.16	0.094	0.679	0.802	0.872
1	0.228	0.101	0.082	0.774	0.763	0.811	2	0.118	0.152	0.099	1.607	0.451	0.985	1	0.164	0.101	0.082	0.674	0.763	0.789
1	0.084	0.155	0.078	0.639	0.871	0.796	2	0.22	0.161	0.122	1.476	0.555	0.912	1	0.254	0.155	0.078	0.661	0.871	0.825
2	0.148	0.109	0.078	0.807	0.76	0.857	3	0.014	0.006	0.183	0.502	0.499	0.912	1	0.239	0.109	0.078	0.632	0.76	0.857
2	0.147	0.081	0.149	0.776	0.801	0.864	3	0.112	0.099	0.112	0.432	0.771	0.904	1	0.112	0.081	0.149	0.724	0.801	0.864
3	0.105	0.106	0.072	0.802	0.787	0.864	3	0.1566	0.101	0.065	0.9	0.684	1.201	1	0.1566	0.106	0.072	0.617	0.787	0.824
3	0.256	0.092	0.078	0.752	0.864	0.872	1	0.155	0.102	0.086	0.976	0.856	0.951	1	0.155	0.092	0.078	0.651	0.864	0.864
3	0.118	0.105	0.075	0.748	0.696	0.789	1	0.218	0.198	0.031	0.601	0.712	1.054	1	0.132	0.105	0.075	0.634	0.696	0.811
3	0.187	0.096	0.083	0.771	0.803	0.825	1	0.205	0.104	0.068	0.828	0.624	0.956	1	0.152	0.096	0.083	0.8021	0.803	0.796
1	0.154	0.159	0.085	0.748	0.787	0.802	1	0.202	0.099	0.05	0.932	0.897	1.221	1	0.142	0.159	0.085	0.756	0.787	0.888
1	0.164	0.098	0.089	0.726	0.884	0.891	2	0.236	0.151	0.069	0.785	0.561	0.904	1	0.132	0.098	0.089	0.636	0.884	1.061
1	0.143	0.169	0.083	0.801	0.751	0.788	2	0.201	0.253	0.09	0.764	0.301	0.998	1	0.144	0.169	0.083	0.691	0.751	0.984
1	0.14	0.102	0.087	0.814	0.812	0.888	3	0.136	0.106	0.168	1.201	0.457	1.21	1	0.147	0.102	0.087	0.741	0.812	0.956
2	0.148	0.184	0.098	0.685	1.172	0.856	3	0.156	0.096	0.069	0.853	0.554	0.901	1	0.148	0.184	0.098	0.602	1.172	0.856
3	0.116	0.161	0.169	0.501	0.858	1.061	3	0.188	0.129	0.127	0.514	0.556	1.081	1	0.155	0.161	0.169	0.691	0.858	0.802
3	0.132	0.178	0.086	0.714	0.807	0.984	1	0.225	0.103	0.044	0.688	0.751	0.712	1	0.141	0.178	0.086	0.761	0.807	0.891
3	0.17	0.089	0.095	0.905	0.81	0.956	1	0.212	0.121	0.09	0.701	0.804	0.781	1	0.134	0.089	0.095	0.704	0.81	0.788
1	0.1	0.1	0.084	0.818	0.702	0.827	1	0.2566	0.111	0.052	0.691	0.861	0.664	1	0.154	0.1	0.084	0.65	0.702	0.814
1	0.128	0.11	0.081	0.782	0.793	0.909	2	0.205	0.091	0.13	0.641	0.941	0.975	1	0.183	0.11	0.081	0.751	0.793	0.804
1	0.114	0.088	0.086	0.736	0.856	0.734	2	0.226	0.073	0.166	0.532	0.775	0.886	1	0.164	0.088	0.086	0.686	0.856	0.789
1	0.134	0.113	0.065	0.755	0.891	0.814	3	0.206	0.069	0.098	0.618	0.769	0.835	1	0.162	0.113	0.065	0.746	0.891	0.758
2	0.154	0.097	0.101	0.904	0.871	0.978	3	0.194	0.097	0.096	0.613	0.906	0.905	1	0.254	0.097	0.101	0.715	0.871	0.978
2	0.094	0.136	0.099	0.761	0.864	0.849	3	0.11	0.04	0.106	0.599	0.758	1.285	1	0.104	0.136	0.099	0.724	0.864	0.849
3	0.154	0.124	0.078	0.816	1.12	0.804	3	0.105	0.072	0.065	0.542	0.707	0.625	1	0.108	0.124	0.078	0.783	1.12	0.827
3	0.212	0.08	0.088	0.751	0.838	0.789	1	0.189	0.076	0.103	0.914	0.716	0.865	1	0.101	0.08	0.088	0.746	0.838	0.909
3	0.1566	0.085	0.094	0.732	0.651	0.758	1	0.255	0.091	0.099	0.818	0.751	0.781	1	0.113	0.085	0.094	0.651	0.651	0.734
1	0.123	0.087	0.085	0.832	0.848	0.994	1	0.303	0.05	0.055	0.855	0.797	0.795	1	0.115	0.087	0.085	0.645	0.848	0.946
1	0.105	0.135	0.094	0.788	0.874	0.806	2	0.207	0.089	0.196	0.788	0.634	0.912	1	0.112	0.135	0.094	1.002	0.874	1.058
1	0.122	0.097	0.092	0.801	0.691	0.884	2	0.199	0.09	0.151	0.601	0.608	0.867	1	0.188	0.097	0.092	0.714	0.691	0.887
1	0.114	0.087	0.087	0.743	0.788	0.794	3	0.222	0.095	0.101	1.388	0.77	0.936	1	0.177	0.087	0.087	0.748	0.788	0.871
2	0.132	0.147	0.082	0.732	0.842	0.864	3	0.201	0.116	0.1	0.841	0.6	0.924	1	0.168	0.147	0.082	0.625	0.842	0.864
2	0.154	0.112	0.084	0.788	0.518	0.956	3	0.177	0.073	0.121	0.795	0.632	1.119	1	0.152	0.112	0.084	0.731	0.518	0.956
3	0.155	0.088	0.085	0.758	0.845	0.946	3	0.214	0.069	0.109	0.814	0.551	1.205	1	0.156	0.088	0.085	0.821	0.845	0.994
3	0.182	0.105	0.089	0.781	0.801	1.058	1	0.255	0.093	0.121	0.832	0.807	0.823	1	0.145	0.105	0.089	0.688	0.801	0.806
3	0.15	0.096	0.098	0.773	0.822	0.887	1	0.302	0.068	0.097	0.788	0.901	0.756	1	0.204	0.096	0.098	0.695	0.822	0.884
3	0.277	0.089	0.081	0.714	0.791	0.871	1	0.148	0.069	0.087	0.745	0.858	0.801	1	0.154	0.089	0.081	0.725	0.791	0.794
1	0.145	0.158	0.074	0.714	0.799	0.856	1	0.224	0.077	0.099	0.721	0.718	0.79	1	0.142	0.158	0.074	0.746	0.799	0.744
1	0.204	0.101	0.088	0.748	0.941	0.8352	2	0.348	0.033	0.085	0.741	0.805	0.854	1	0.112	0.101	0.088	0.752	0.941	0.846
1	0.154	0.102	0.085	0.625	0.765	0.863	2	0.203	0.04	0.103	0.754	0.791	0.951	1	0.126	0.102	0.085	0.801	0.765	0.712
2	0.152	0.09	0.101	0.731	0.766	0.814	3	0.223	0.058	0.181	0.818	0.765	0.825	1	0.108	0.09	0.101	0.764	0.766	0.814
2	0.156	0.083	0.093	0.821	0.801	0.836	3	0.205	0.071	0.095	0.765	0.802	0.941	1	0.096	0.083	0.093	0.714	0.801	0.836
3	0.188	0.09	0.082	0.688	0.851	0.744	3	0.155	0.072	0.098	0.805	0.731	1.221	1	0.084	0.09	0.082	0.818	0.851	0.856
3	0.177	0.093	0.093	0.695	0.727	0.846	3	0.179	0.064	0.097	0.746	0.799	0.935	1	0.047	0.093	0.093	0.824	0.727	0.8352
3	0.168	0.092	0.084	0.725	0.815	0.712	1	0.321	0.09	0.052	0.714	0.831	0.911	1	0.058	0.092	0.084	0.718	0.815	0.863
1	0.101	0.111	0.091	0.751	0.805	0.916	1	0.188	0.12	0.073	0.718	0.787	0.895	1	0.054	0.111	0.091	0.669	0.805	0.8551
1	0.113	0.137	0.082	0.686	0.791	0.878	1	0.176	0.152	0.091	0.825	0.801	0.888	1	0.113	0.137	0.082	0.75	0.791	0.848
1	0.115	0.081	0.093	0.746	0.858	0.804	2	0.21	0.069	0.129	0.788	0.801	0.878	1	0.105	0.081	0.093	0.748	0.858	0.854
1	0.112	0.08	0.085	0.715	0.768	0.821	2	0.119	0.153	0.089	0.809	0.759	1.031	1	0.256	0.08	0.085	0.819	0.768	0.874
2	0.104	0.098	0.086	0.724	0.956	0.835	3	0.187	0.08	0.095	0.651	0.732	1.405	1	0.118	0.098	0.086	0.774	0.956	0.835
2	0.108	0.121	0.094	0.783	0.805	0.854	3	0.185	0.067	0.05	0.735	0.797	0.985	1	0.187	0.121	0.094	0.639	0.805	0.854
3	0.183	0.094	0.088	0.746	0.752	0.8551	3	0.189	0.094	0.102	0.721	0.815	0.912	1	0.148	0.094	0.088	0.807	0.752	0.916
3	0.164	0.08	0.089	0.651	0.883	0.848	3	0.178	0.057	0.051	0.691	0.871	0.954	1	0.147	0.08	0.089	0.776	0.883	0.878
3	0.162	0.087	0.088	0.645	0.731	0.854	1	0.201	0.095	0.08	0.769	0.869	0.855	1	0.102	0.087	0.088	0.802	0.731	0.804
3	0.254	0.094	0.094	1.002	0.812	0.874	1	0.136	0.086	0.072	0.838	0.871	0.864	1	0.116	0.094	0.094	0.752	0.812	0.821
1	0.155	0.131	0.109	0.8021	0.791	0.81	1	0.102	0.091	0.096	0.826	0.899	0.875	1	0.228	0.131	0.109	0.748	0.791	0.848
1	0.141	0.087	0.073	0.756	0.881	0.926	1	0.142	0.11	0.078	0.766	0.805	0.872	1	0.084	0.087	0.073	0.771	0.881	0.887
1	0.134	0.087	0.117	0.636	0.804	0.796	2	0.086	0.066	0.074	1.502	0.796	0.898	1	0.154	0.087	0.117	0.748	0.804	0.936
1	0.154	0.085	0.094	0.691	0.856	0.884	2	0.234	0.119	0.101	0.961	0.843	0.881	1	0.164	0.085	0.094	0.726	0.856	0.884
2	0.147	0.14	0.081	0.741	0.796	0.838	3	0.187	0.082	0.109	0.761	0.816	0.903	1	0.143	0.14	0.081	0.801	0.796	0.838
2	0.148	0.085	0.088	0.602	0.801	0.865	3	0.206	0.106	0.077	0.801	0.802	0.956	1	0.17	0.085	0.088	0.814	0.801	0.865
3	0.152	0.087	0.092	0.691	0.799	0.848	3	0.099	0.074	0.099	0.842	0.799	0.913	1	0.148	0.087	0.092	0.685	0.799	0.81
3	0.142	0.122	0.078	0.761	0.885	0.887	3	0.103	0.088	0.103	0.756	0.874	0.999	1	0.14	0.122	0.078	0.501	0.885	0.926
3	0.132	0.084	0.081	0.704	0.854	0.936	1	0.209	0.199	0.091	0.801	0.852	0.871	1	0.116	0.084	0.081	0.714	0.854	0.796
3	0.144	0.095	0.095	0.65	0.813	0.884	1	0.185	0.194	0.068	0.815	0.801	0.853	1	0.132	0.095	0.095	0.905	0.813	0.884
1	0.112	0.098	0.081	0.754	0.861	0.645	1	0.202	0.109	0.069	0.814	0.838	0.856	1	0.134	0.098	0.081	0.818	0.861	0.878
1	0.1566	0.087	0.085	1.018	0.748	0.725	1	0.216	0.121	0.057	0.818	0.841	0.795	1	0.154	0.087	0.085	0.782	0.748	0.774
1	0.155	0.098	0.094	0.679	0.817	0.899	2	0.269	0.173	0.09	0.732	0.857	0.895	1	0.212	0.098	0.094	0.736	0.817	0.785
1	0.132	0.161	0.087	0.674	0.865	0.748	2	0.207	0.179	0.069	0.788	0.858	0.855	1	0.1566	0.161	0.087	0.755	0.865	0.824
2	0.254	0.089	0.084	0.661	0.707	0.735	3	0.155	0.097	0.169	0.801	0.845	1.221	1	0.154	0.089	0.084	0.904	0.707	0.735
2	0.239	0.09	0.093	0.632	0.794	0.725	3	0.196	0.099	0.104	0.751	0.856	0.935	1	0.094	0.09	0.093	0.761	0.794	0.725
3	0.148	0.087	0.126	0.724	0.806	0.878	3	0.201	0.102	0.144	0.724	0.843	0.955	1	0.1	0.087	0.126	0.816	0.806	0.645
3	0.142	0.086	0.131	0.617	0.758	0.774	3	0.145	0.12	0.132	0.716	0.891	1.003	1	0.128	0.086	0.131	0.751	0.758	0.725
3	0.155	0.087	0.099	0.651	0.807	0.785	1	0.147	0.07	0.047	0.801	0.883	0.852	1	0.114	0.087	0.099	0.732	0.807	0.899
3	0.164	0.08	0.106	0.634	0.81	0.824	1	0.205	0.072	0.087	0.788	0.841	0.798	1	0.155	0.08	0.106	0.832	0.81	0.748
1	0.155	0.147	0.088	0.739	0.841	0.854	1	0.108	0.075	0.299	0.794	0.856	0.864	1	0.182	0.147	0.088	0.788	0.841	0.754
1	0.149	0.08	0.094	0.632	0.779	0.665	2	0.255	0.07	0.181	0.821	0.844	0.925	1	0.15	0.08	0.094	0.801	0.779	0.678
1	0.187	0.084	0.081	0.688	0.854	0.784	2	0.111	0.056	0.097	0.816	0.828	0.884	1	0.277	0.084	0.081	0.743	0.854	0.785
2	0.156	0.101	0.115	0.618	0.728	0.736	3	0.201	0.155	0.111	0.809	0.808	0.912	1	0.132	0.101	0.115	0.732	0.728	0.736
2	0.154	0.098	0.098	0.601	0.756	0.801	3	0.106	0.19	0.101	0.816	0.817	1.304	1	0.154	0.098	0.098	0.788	0.756	0.801
3	0.325	0.097	0.084	0.66	1.2	0.754	3	0.192	0.187	0.089	0.815	0.826	0.948	1	0.123	0.097	0.084	0.758	1.2	0.854
3	0.142	0.088	0.091	0.709	0.985	0.678	3	0.221	0.259	0.172	0.802	0.835	0.861	1	0.105	0.088	0.091	0.781	0.985	0.665
3	0.132	0.083	0.086	0.685	0.804	0.785	4	0.147	0.07	0.111	0.801	0.861	0.912	1	0.122	0.083	0.086	0.773	0.804	0.784
3	0.143	0.0842	0.083	0.641	0.802	0.704	4	0.205	0.072	0.101	0.788	0.848	1.304	1	0.114	0.0842	0.083	0.714	0.802	0.704
4	0.325	0.087	0.098	0.739	0.905	0.846	4	0.108	0.075	0.089	0.794	0.856	0.948	2	0.147	0.07	0.111	0.801	0.861	0.912
4	0.142	0.157	0.149	0.632	0.813	0.824	4	0.255	0.07	0.181	0.821	0.736	0.925	2	0.205	0.072	0.101	0.788	0.848	1.304
4	0.132	0.072	0.12	0.688	0.801	0.765	4	0.111	0.056	0.097	0.816	0.829	0.884	2	0.108	0.075	0.089	0.794	0.856	0.948
4	0.156	0.119	0.085	0.618	0.862	1.002	4	0.201	0.155	0.047	0.809	0.795	0.852	2	0.255	0.07	0.181	0.821	0.736	0.925
4	0.154	0.108	0.077	0.601	0.814	0.798	4	0.106	0.19	0.087	0.816	0.724	0.798	2	0.111	0.056	0.097	0.816	0.829	0.884
4	0.155	0.086	0.079	0.66	0.669	0.827	4	0.192	0.187	0.299	0.815	0.809	0.864	2	0.201	0.155	0.047	0.809	0.795	0.852
4	0.149	0.051	0.087	0.709	0.899	0.821	4	0.221	0.259	0.172	0.802	0.655	0.861	2	0.106	0.19	0.087	0.816	0.724	0.798
4	0.187	0.178	0.051	0.685	0.81	0.815	4	0.142	0.09	0.09	0.973	0.852	1.446	2	0.192	0.187	0.299	0.815	0.809	0.864
4	0.143	0.093	0.064	0.641	0.756	0.819	4	0.124	0.075	0.044	0.824	0.705	1.325	2	0.221	0.259	0.172	0.802	0.655	0.861
4	0.148	0.092	0.085	0.754	0.813	0.918	4	0.132	0.06	0.091	0.901	0.798	0.937	2	0.142	0.09	0.09	0.973	0.852	1.446
4	0.142	0.121	0.076	1.018	0.821	0.864	4	0.116	0.073	0.087	0.714	0.451	1.235	2	0.124	0.075	0.044	0.824	0.705	1.325
4	0.155	0.16	0.094	0.679	0.802	0.872	4	0.128	0.076	0.099	0.818	0.555	0.705	2	0.132	0.06	0.091	0.901	0.798	0.937
4	0.164	0.101	0.082	0.674	0.763	0.789	4	0.107	0.081	0.047	0.514	0.499	0.721	2	0.116	0.073	0.087	0.714	0.451	1.235
4	0.254	0.155	0.078	0.661	0.871	0.825	4	0.102	0.098	0.067	0.418	0.771	0.851	2	0.128	0.076	0.099	0.818	0.555	0.705
4	0.239	0.109	0.078	0.632	0.76	0.857	4	0.103	0.082	0.039	0.461	0.684	0.998	2	0.107	0.081	0.047	0.514	0.499	0.721
4	0.112	0.081	0.149	0.724	0.801	0.864	4	0.086	0.073	0.054	0.45	0.856	0.922	2	0.102	0.098	0.067	0.418	0.771	0.851
4	0.1566	0.106	0.072	0.617	0.787	0.824	4	0.203	0.121	0.183	1.251	0.712	0.912	2	0.103	0.082	0.039	0.461	0.684	0.998
4	0.155	0.092	0.078	0.651	0.864	0.864	4	0.205	0.131	0.112	0.991	0.624	0.904	2	0.086	0.073	0.054	0.45	0.856	0.922
4	0.132	0.105	0.075	0.634	0.696	0.811	4	0.127	0.11	0.065	0.747	0.897	1.201	2	0.203	0.121	0.183	1.251	0.712	0.912
4	0.152	0.096	0.083	0.8021	0.803	0.796	4	0.118	0.152	0.099	1.607	0.561	0.985	2	0.205	0.131	0.112	0.991	0.624	0.904
4	0.142	0.159	0.085	0.756	0.787	0.888	4	0.22	0.161	0.122	1.476	0.301	0.912	2	0.127	0.11	0.065	0.747	0.897	1.201
4	0.132	0.098	0.089	0.636	0.884	1.061	4	0.014	0.006	0.08	0.502	0.457	1.235	2	0.118	0.152	0.099	1.607	0.561	0.985
4	0.144	0.169	0.083	0.691	0.751	0.984	4	0.112	0.099	0.149	0.432	0.554	0.905	2	0.22	0.161	0.122	1.476	0.301	0.912
4	0.147	0.102	0.087	0.741	0.812	0.956	4	0.1566	0.101	0.071	0.9	0.556	0.575	2	0.014	0.006	0.08	0.502	0.457	1.235
4	0.148	0.184	0.098	0.602	1.172	0.856	4	0.155	0.102	0.168	0.976	0.751	1.21	2	0.112	0.099	0.149	0.432	0.554	0.905
4	0.155	0.161	0.169	0.691	0.858	0.802	4	0.218	0.198	0.069	0.601	0.804	0.901	2	0.1566	0.101	0.071	0.9	0.556	0.575
4	0.141	0.178	0.086	0.761	0.807	0.891	4	0.205	0.104	0.127	0.828	0.861	1.081	2	0.155	0.102	0.168	0.976	0.751	1.21
4	0.134	0.089	0.095	0.704	0.81	0.788	4	0.202	0.099	0.05	0.932	0.941	1.221	2	0.218	0.198	0.069	0.601	0.804	0.901
4	0.154	0.1	0.084	0.65	0.702	0.814	4	0.236	0.151	0.069	0.785	0.775	0.904	2	0.205	0.104	0.127	0.828	0.861	1.081
4	0.183	0.11	0.081	0.751	0.793	0.804	4	0.201	0.253	0.09	0.764	0.769	0.998	2	0.202	0.099	0.05	0.932	0.941	1.221
4	0.164	0.088	0.086	0.686	0.856	0.789	4	0.136	0.106	0.086	1.201	0.906	0.951	2	0.236	0.151	0.069	0.785	0.775	0.904
4	0.162	0.113	0.065	0.746	0.891	0.758	4	0.156	0.096	0.031	0.853	0.758	1.054	2	0.201	0.253	0.09	0.764	0.769	0.998
4	0.254	0.097	0.101	0.715	0.871	0.978	4	0.188	0.129	0.068	0.514	0.707	0.956	2	0.136	0.106	0.086	1.201	0.906	0.951
4	0.104	0.136	0.099	0.724	0.864	0.849	4	0.225	0.103	0.098	0.688	0.716	0.835	2	0.156	0.096	0.031	0.853	0.758	1.054
4	0.108	0.124	0.078	0.783	1.12	0.827	4	0.212	0.121	0.096	0.701	0.751	0.905	2	0.188	0.129	0.068	0.514	0.707	0.956
4	0.101	0.08	0.088	0.746	0.838	0.909	4	0.2566	0.111	0.106	0.691	0.797	1.285	2	0.225	0.103	0.098	0.688	0.716	0.835
4	0.113	0.085	0.094	0.651	0.651	0.734	4	0.205	0.091	0.13	0.641	0.634	0.975	2	0.212	0.121	0.096	0.701	0.751	0.905
4	0.115	0.087	0.085	0.645	0.848	0.946	4	0.226	0.073	0.166	0.532	0.608	0.886	2	0.2566	0.111	0.106	0.691	0.797	1.285
4	0.112	0.135	0.094	1.002	0.874	1.058	4	0.206	0.069	0.044	0.618	0.77	0.712	2	0.205	0.091	0.13	0.641	0.634	0.975
4	0.188	0.097	0.092	0.714	0.691	0.887	4	0.194	0.097	0.09	0.613	0.6	0.781	2	0.226	0.073	0.166	0.532	0.608	0.886
4	0.177	0.087	0.087	0.748	0.788	0.871	4	0.11	0.04	0.052	0.599	0.632	0.664	2	0.206	0.069	0.044	0.618	0.77	0.712
4	0.168	0.147	0.082	0.625	0.842	0.864	4	0.105	0.072	0.065	0.542	0.551	0.625	2	0.194	0.097	0.09	0.613	0.6	0.781
4	0.152	0.112	0.084	0.731	0.518	0.956	4	0.189	0.076	0.101	0.914	0.807	0.936	2	0.11	0.04	0.052	0.599	0.632	0.664
4	0.156	0.088	0.085	0.821	0.845	0.994	4	0.255	0.091	0.1	0.818	0.901	0.924	2	0.105	0.072	0.065	0.542	0.551	0.625
4	0.145	0.105	0.089	0.688	0.801	0.806	4	0.303	0.05	0.121	0.855	0.858	1.119	2	0.189	0.076	0.101	0.914	0.807	0.936
4	0.204	0.096	0.098	0.695	0.822	0.884	4	0.207	0.089	0.196	0.788	0.718	0.912	2	0.255	0.091	0.1	0.818	0.901	0.924
4	0.154	0.089	0.081	0.725	0.791	0.794	4	0.199	0.09	0.151	0.601	0.805	0.867	2	0.303	0.05	0.121	0.855	0.858	1.119
4	0.142	0.158	0.074	0.746	0.799	0.744	4	0.222	0.095	0.103	1.388	0.791	0.865	2	0.207	0.089	0.196	0.788	0.718	0.912
4	0.112	0.101	0.088	0.752	0.941	0.846	4	0.201	0.116	0.099	0.841	0.765	0.781	2	0.199	0.09	0.151	0.601	0.805	0.867
4	0.126	0.102	0.085	0.801	0.765	0.712	4	0.177	0.073	0.055	0.795	0.802	0.795	2	0.222	0.095	0.103	1.388	0.791	0.865
4	0.108	0.09	0.101	0.764	0.766	0.814	4	0.214	0.069	0.109	0.814	0.731	1.205	2	0.201	0.116	0.099	0.841	0.765	0.781
4	0.096	0.083	0.093	0.714	0.801	0.836	4	0.255	0.093	0.181	0.832	0.799	0.825	2	0.177	0.073	0.055	0.795	0.802	0.795
4	0.084	0.09	0.082	0.818	0.851	0.856	4	0.302	0.068	0.095	0.788	0.831	0.941	2	0.214	0.069	0.109	0.814	0.731	1.205
4	0.047	0.093	0.093	0.824	0.727	0.8352	4	0.148	0.069	0.098	0.745	0.787	1.221	2	0.255	0.093	0.181	0.832	0.799	0.825
4	0.058	0.092	0.084	0.718	0.815	0.863	4	0.224	0.077	0.097	0.721	0.801	0.935	2	0.302	0.068	0.095	0.788	0.831	0.941
4	0.054	0.111	0.091	0.669	0.805	0.8551	4	0.348	0.033	0.085	0.741	0.801	0.854	2	0.148	0.069	0.098	0.745	0.787	1.221
4	0.113	0.137	0.082	0.75	0.791	0.848	4	0.203	0.04	0.103	0.754	0.759	0.951	2	0.224	0.077	0.097	0.721	0.801	0.935
4	0.105	0.081	0.093	0.748	0.858	0.854	4	0.223	0.058	0.121	0.818	0.732	0.823	2	0.348	0.033	0.085	0.741	0.801	0.854
4	0.256	0.08	0.085	0.819	0.768	0.874	4	0.205	0.071	0.097	0.765	0.797	0.756	2	0.203	0.04	0.103	0.754	0.759	0.951
4	0.118	0.098	0.086	0.774	0.956	0.835	4	0.155	0.072	0.087	0.805	0.815	0.801	2	0.223	0.058	0.121	0.818	0.732	0.823
4	0.187	0.121	0.094	0.639	0.805	0.854	4	0.179	0.064	0.099	0.746	0.871	0.79	2	0.205	0.071	0.097	0.765	0.797	0.756
4	0.148	0.094	0.088	0.807	0.752	0.916	4	0.321	0.09	0.095	0.714	0.869	1.405	2	0.155	0.072	0.087	0.805	0.815	0.801
4	0.147	0.08	0.089	0.776	0.883	0.878	4	0.188	0.12	0.05	0.718	0.871	0.985	2	0.179	0.064	0.099	0.746	0.871	0.79
4	0.102	0.087	0.088	0.802	0.731	0.804	4	0.176	0.152	0.102	0.825	0.899	0.912	2	0.321	0.09	0.095	0.714	0.869	1.405
4	0.116	0.094	0.094	0.752	0.812	0.821	4	0.21	0.069	0.129	0.788	0.805	0.878	2	0.188	0.12	0.05	0.718	0.871	0.985
4	0.228	0.131	0.109	0.748	0.791	0.848	4	0.119	0.153	0.089	0.809	0.796	1.031	2	0.176	0.152	0.102	0.825	0.899	0.912
4	0.084	0.087	0.073	0.771	0.881	0.887	4	0.187	0.08	0.052	0.651	0.843	0.911	2	0.21	0.069	0.129	0.788	0.805	0.878
4	0.154	0.087	0.117	0.748	0.804	0.936	4	0.185	0.067	0.073	0.735	0.816	0.895	2	0.119	0.153	0.089	0.809	0.796	1.031
4	0.164	0.085	0.094	0.726	0.856	0.884	4	0.189	0.094	0.091	0.721	0.802	0.888	2	0.187	0.08	0.052	0.651	0.843	0.911
4	0.143	0.14	0.081	0.801	0.796	0.838	4	0.178	0.057	0.051	0.691	0.799	0.954	2	0.185	0.067	0.073	0.735	0.816	0.895
4	0.17	0.085	0.088	0.814	0.801	0.865	4	0.201	0.095	0.109	0.769	0.874	0.903	2	0.189	0.094	0.091	0.721	0.802	0.888
4	0.148	0.087	0.092	0.685	0.799	0.81	4	0.136	0.086	0.077	0.838	0.852	0.956	2	0.178	0.057	0.051	0.691	0.799	0.954
4	0.14	0.122	0.078	0.501	0.885	0.926	4	0.102	0.091	0.099	0.826	0.801	0.913	2	0.201	0.095	0.109	0.769	0.874	0.903
4	0.116	0.084	0.081	0.714	0.854	0.796	4	0.142	0.11	0.103	0.766	0.838	0.999	2	0.136	0.086	0.077	0.838	0.852	0.956
4	0.132	0.095	0.095	0.905	0.813	0.884	4	0.086	0.066	0.074	1.502	0.841	0.898	2	0.102	0.091	0.099	0.826	0.801	0.913
4	0.134	0.098	0.081	0.818	0.861	0.878	4	0.234	0.119	0.101	0.961	0.857	0.881	2	0.142	0.11	0.103	0.766	0.838	0.999
4	0.154	0.087	0.085	0.782	0.748	0.774	4	0.187	0.082	0.08	0.761	0.858	0.855	2	0.086	0.066	0.074	1.502	0.841	0.898
4	0.212	0.098	0.094	0.736	0.817	0.785	4	0.206	0.106	0.072	0.801	0.845	0.864	2	0.234	0.119	0.101	0.961	0.857	0.881
4	0.1566	0.161	0.087	0.755	0.865	0.824	4	0.099	0.074	0.096	0.842	0.856	0.875	2	0.187	0.082	0.08	0.761	0.858	0.855
4	0.154	0.089	0.084	0.904	0.707	0.735	4	0.103	0.088	0.078	0.756	0.843	0.872	2	0.206	0.106	0.072	0.801	0.845	0.864
4	0.094	0.09	0.093	0.761	0.794	0.725	4	0.209	0.199	0.169	0.801	0.891	1.221	2	0.099	0.074	0.096	0.842	0.856	0.875
4	0.1	0.087	0.126	0.816	0.806	0.645	4	0.185	0.194	0.104	0.815	0.883	0.935	2	0.103	0.088	0.078	0.756	0.843	0.872
4	0.128	0.086	0.131	0.751	0.758	0.725	4	0.202	0.109	0.144	0.814	0.841	0.955	2	0.209	0.199	0.169	0.801	0.891	1.221
4	0.114	0.087	0.099	0.732	0.807	0.899	4	0.216	0.121	0.132	0.818	0.856	1.003	2	0.185	0.194	0.104	0.815	0.883	0.935
4	0.155	0.08	0.106	0.832	0.81	0.748	4	0.269	0.173	0.09	0.732	0.844	0.895	2	0.202	0.109	0.144	0.814	0.841	0.955
4	0.182	0.147	0.088	0.788	0.841	0.754	4	0.207	0.179	0.069	0.788	0.828	0.855	2	0.216	0.121	0.132	0.818	0.856	1.003
4	0.15	0.08	0.094	0.801	0.779	0.678	4	0.155	0.097	0.091	0.801	0.808	0.871	2	0.269	0.173	0.09	0.732	0.844	0.895
4	0.277	0.084	0.081	0.743	0.854	0.785	4	0.196	0.099	0.068	0.751	0.817	0.853	2	0.207	0.179	0.069	0.788	0.828	0.855
4	0.132	0.101	0.115	0.732	0.728	0.736	4	0.201	0.102	0.069	0.724	0.826	0.856	2	0.155	0.097	0.091	0.801	0.808	0.871
4	0.154	0.098	0.098	0.788	0.756	0.801	4	0.145	0.12	0.057	0.716	0.835	0.795	2	0.196	0.099	0.068	0.751	0.817	0.853
4	0.123	0.097	0.084	0.758	1.2	0.854								2	0.201	0.102	0.069	0.724	0.826	0.856
4	0.105	0.088	0.091	0.781	0.985	0.665								2	0.145	0.12	0.057	0.716	0.835	0.795
4	0.122	0.083	0.086	0.773	0.804	0.784
4	0.114	0.0842	0.083	0.714	0.802	0.704
